# Supplementary material for: Analysis of the Listeria monocytogenes Population Structure among Isolates from 1931 to 2015 in Australia
Source: Front Microbiol. 2017 Apr 6;8:603. doi: 10.3389/fmicb.2017.00603 (PMC5382192; doi:10.3389/fmicb.2017.00603)
Supplement: TABLE S2 — Distribution of major CCs, STs, or serogroups identified in this study from clinical, dairy or meat sources. The significance of this distribution to each source relative to either the overall population or to the associated lineage is shown, as determined by χ2 analysis. Significance thresholds used are: ∗∗p < 0.00001; ∗p < 0.001. [file Table_2.XLSX]

## Sheet: Sheet1
Clinical			Number of isolates (%)				Statistical significance of distribution deviation:
	Category	Serogroup	Total	Clinical	Non-Clinical		relative to all isolates	relative to lineage
	All isolates	Various	224	52 (23%)	172 (77%)		NT	NT
	Lineage I	Various	119	39 (33%)	80 (67%)		*	NT
	CC1	IVB	38	17 (45%)	21 (55%)		***	***
	CC2	IVB	11	5 (45%)	6 (55%)		Not significant	Not significant
	CC3	IIB	56	5 (7%)	51 (93%)		Not significant	***
	Lineage II	Various	105	13 (12%)	92 (88%)		*	NT
	CC7	IIA	11	1 (9%)	10 (91%)		Not significant	Not significant
	CC9	IIC	11	4 (36%)	7 (64%)		Not significant	Not significant
	CC155	IIA	16	1 (6%)	15 (94%)		Not significant	Not significant
	ST204	IIA	27	1 (4%)	26 (96%)		Not significant	Not significant
Dairy			Number of isolates (%)				Statistical significance of distribution deviation:
	Category	Serogroup	Total	Dairy	Non-Dairy		relative to all isolates	relative to lineage
	All isolates	Various	224	59 (26%)	165 (74%)		NT	NT
	Lineage I	Various	119	33 (28%)	86 (72%)		Not significant	NT
	CC1	IVB	38	11 (29%)	27 (71%)		Not significant	Not significant
	CC2	IVB	11	2 (18%)	9 (92%)		Not significant	Not significant
	CC3	IIB	56	18 (32%)	38 (68%)		Not significant	Not significant
	Lineage II	Various	105	26 (25%)	79 (75%)		Not significant	NT
	CC7	IIA	11	2 (18%)	9 (82%)		Not significant	Not significant
	CC9	IIC	11	2 (18%)	9 (82%)		Not significant	Not significant
	CC155	IIA	16	3 (19%)	13 (81%)		Not significant	Not significant
	ST204	IIA	27	9 (33%)	18 (67%)		Not significant	Not significant
Meat			Number of isolates (%)				Statistical significance of distribution deviation:
	Category	Serogroup	Total	Meat	Non-Meat		relative to all isolates	relative to lineage
	All isolates	Various	224	51 (23%)	173 (67%)		NT	NT
	Lineage I	Various	119	22 (18%)	97 (82%)		Not significant	NT
	CC1	IVB	38	1 (3%)	37 (97%)		Not significant	Not significant
	CC2	IVB	11	1 (9%)	10 (91%)		Not significant	Not significant
	CC3	IIB	56	20 (36%)	36 (64%)		Not significant	***
	Lineage II	Various	105	29 (28%)	76 (72%)		Not significant	NT
	CC7	IIA	11	2 (18%)	9 (82%)		Not significant	Not significant
	CC9	IIC	11	3 (27%)	8 (73%)		Not significant	Not significant
	CC155	IIA	16	7 (44%)	9 (56%)		Not significant	Not significant
	ST204	IIA	27	14 (52%)	13 (48%)		*	*
Serogroup IIA			Number of isolates (%)				Statistical significance of distribution deviation:
		Category	Total	IIA	Non-IIA		relative to all isolates
		All isolates	224	93 (42%)	131 (58%)		NT
		Clinical	52	9 (17%)	43 (83%)		***
		Dairy	59	23 (39%)	36 (61%)		Not significant
		Meat	51	26 (51%)	25 (49%)		Not significant
Serogroup IIB			Number of isolates (%)				Statistical significance of distribution deviation:
		Category	Total	IIB	Non-IIB		relative to all isolates
		All isolates	224	66 (29%)	158 (71%)		NT
		Clinical	52	10 (19%)	42 (81%)		Not significant
		Dairy	59	20 (34%)	39 (66%)		Not significant
		Meat	51	20 (39%)	31 (61%)		Not significant
Serogroup IIC			Number of isolates (%)				Statistical significance of distribution deviation:
		Category	Total	IIC	Non-IIC		relative to all isolates
		All isolates	224	11 (5%)	213 (95%)		NT
		Clinical	52	4 (8%)	48 (92%)		Not significant
		Dairy	59	2 (3%)	57 (97%)		Not significant
		Meat	51	3 (6%)	48 (94%)		Not significant
Serogroup IVB			Number of isolates (%)				Statistical significance of distribution deviation:
		Category	Total	IVB	Non-IVB		relative to all isolates
		All isolates	224	52 (23%)	172 (77%)		NT
		Clinical	52	29 (56%)	23 (44%)		***
		Dairy	59	13 (22%)	46 (78%)		Not significant
		Meat	51	2 (4%)	49 (96%)		*
